# Supplementary material for: GROWTH-REGULATING FACTOR 9 negatively regulates arabidopsis leaf growth by controlling ORG3 and restricting cell proliferation in leaf primordia
Source: PLoS Genet. 2018 Jul 9;14(7):e1007484. doi: 10.1371/journal.pgen.1007484 (PMC6053248; doi:10.1371/journal.pgen.1007484)
Supplement: S1 Table — (XLSX) [file pgen.1007484.s001.xlsx]

## Sheet: 94+1 genes
S1 Table. Genes afffected in GRF9-IOE lines after EST induction and comparison with other GRF9-modified plants.
		Microarray data (log fold change)			qRT-PCR data (log fold change) (each value represents the average of three technical replicates)
	AGI code	GRF9-IOE-3h induction	GRF9-IOE-4h induction	GRF9-IOE-6h induction	GRF9_IOE_1h induction	GRF9_IOE_2h induction	GRF9_IOE_3h induction	GRF9_IOE_5h induction	GRF9_IOE_6h induction	GRF9ox1	GRF9ox2	grf9-1	GRF9_Binding Site_3000bp	GRF9_Binding Site_1500bp	Reported to be ABA and/or stress induced gene	Annotation
1	AT1G10585	1.79662	1.25364	-1.54141	-0.578679	1.55187	1.99588	-0.148057	-1.80187	2.76256	2.72072	0.880856	+	+	Kilian et al. 2007	Basic helix-loop-helix (bHLH) DNA-binding superfamily protein
2	AT1G73540	2.05319	1.34395	-0.109691	0.449946	0.441349	1.58396	0.82006	-1.55599	3.84095	4.52706	0.130355	+	+	Zhu et al. 2004, Kilian et al. 2007	Atnudt21_NUDT21__nudix hydrolase homolog 21
3	AT1G74010	2.37903	2.29338	1.43123	0.693322	2.86169	2.53848	-2.12049	2.87645	1.09403	-1.00557	-1.18643	+	+		Calcium-dependent phosphotriesterase superfamily protein
4	AT2G22880	1.96069	2.19272	-0.717913	0.551177	1.45035	1.735	2.27125	4.04708	1.54802	1.03016	-0.992611	+	+		VQ motif-containing protein
5	AT2G32190	1.10761	0.258666	1.03307	1.06874	1.57977	-1.47809	2.9772	-8.20248	-2.0973	0.787078	-3.06601	+	+	Zhu et al. 2004, Lee et al. 2005	Unknown protein; FUNCTIONS IN: molecular_function unknown; INVOLVED IN: biological_process unknown; BEST Arabidopsis thaliana protein match is: unknown protein (TAIR:AT2G32210.1); Has 74 Blast hits to 74 proteins in 7 species: Archae - 0; Bacteria - 0; Metazoa - 0; Fungi - 0; Plants - 74; Viruses - 0; Other Eukaryotes - 0 (source: NCBI BLink).
6	AT2G35980	0.303451	1.61815	1.53495	1.07345	2.02862	3.60861	-1.87416	3.54608	8.07552	5.9963	-1.7719	+	+		ATNHL10_NHL10_YLS9__Late embryogenesis abundant (LEA) hydroxyproline-rich glycoprotein family
7	AT2G40750	1.79336	2.12634	-0.396564	0.965713	1.74995	1.39136	2.74767	3.06752	3.37405	0.312005	-0.753543	+	+	Xin et al. 2007, Zhu et al. 2008, Kilian et al. 2007	ATWRKY54_WRKY54__WRKY DNA-binding protein 54
8	AT2G45480	na	na	na	2.01465	3.03221	5.76119	4.8032	5.16733	8.20535	7.26087	-3.31954	+	+		AtGRF9
9	AT3G04000	1.12319	0.668398	1.0391	0.726308	1.97928	1.01425	1.89149	2.49588	2.47675	3.62135	-1.76909	+	+	Kilian et al. 2007	NAD(P)-binding Rossmann-fold superfamily protein
10	AT3G13310	1.48634	1.32578	1.5208	1.42891	2.32291	2.57781	4.65356	1.46657	-0.557009	2.27062	-4.30701	+	+	Kilian et al. 2007	Chaperone DnaJ-domain superfamily protein
11	AT3G22060	1.63059	1.6136	0.854624	0.955213	2.89318	3.15054	-0.414283	0.930156	2.52153	6.17688	2.57706	+	+	Xin et al. 2007, Kilian et al. 2007	Receptor-like protein kinase-related family protein
12	AT3G44260	1.79879	1.07259	-0.473312	0.179541	1.23832	1.01725	2.69461	-1.36344	1.24772	3.16764	-2.23811	+	+	Zhu et al. 2004	Polynucleotidyl transferase, ribonuclease H-like superfamily protein
13	AT3G46110	1.15681	1.46349	-0.118191	-0.226373	0.998916	0.405818	0.690541	na	0.0827885	0.11032	na	+	+	Kilian et al. 2007	Domain of unknown function (DUF966)
14	AT3G49780	2.13042	1.03186	0.308015	0.963311	1.64838	-0.330682	3.53632	1.87338	1.63976	1.81279	-1.89754	+	+		ATPSK3 (FORMER SYMBOL)_ATPSK4_PSK4__phytosulfokine 4 precursor
15	AT3G55470	1.05264	1.06855	0.0316893	1.07521	1.63986	3.11771	-3.11608	0.868583	4.23287	6.57617	1.82511	+	+	Kilian et al. 2007	Calcium-dependent lipid-binding (CaLB domain) family protein
16	AT3G56980	1.52651	1.71419	-0.0960483	-0.216442	-0.483847	-1.08667	2.84088	4.07933	5.02745	0.59945	-6.19791	+	+	Tran et al. 2006	BHLH039_ORG3__basic helix-loop-helix (bHLH) DNA-binding superfamily protein
17	AT4G11280	2.05183	1.2462	-0.0271622	0.43843	1.57599	2.04359	4.71602	na	5.20847	4.1053	-1.41873	+	+		ACS6_ATACS6__1-aminocyclopropane-1-carboxylic acid (acc) synthase 6
18	AT4G12500	1.16633	1.08998	0.0628752	1.74244	2.00713	0.144348	3.29198	5.64996	2.77063	-0.835552	-3.0194	+	+	Vogel et al. 2005, Kilian et al. 2007	Bifunctional inhibitor/lipid-transfer protein/seed storage 2S albumin superfamily protein
19	AT4G25810	1.9384	1.01618	0.873775	1.39312	2.3302	-2.95588	2.63076	3.17905	7.21983	8.4114	-2.56383	+	+		XTH23_XTR6__xyloglucan endotransglycosylase 6
20	AT4G27652	1.67708	1.10238	-0.506239	0.881168	1.87184	0.0056925	2.91492	0.691341	0.523259	2.37253	0.096362	+	+	Kilian et al. 2007	Unknown protein; BEST Arabidopsis thaliana protein match is: unknown protein (TAIR:AT4G27657.1); Has 30201 Blast hits to 17322 proteins in 780 species: Archae - 12; Bacteria - 1396; Metazoa - 17338; Fungi - 3422; Plants - 5037; Viruses - 0; Other Eukaryotes - 2996 (source: NCBI BLink).
21	AT4G30290	1.6218	1.08524	0.517948	0.932752	1.47475	1.55952	-0.962169	-0.625366	5.50769	4.59422	-0.311345	+	+		ATXTH19_XTH19__xyloglucan endotransglucosylase/hydrolase 19
22	AT5G55050	1.67837	1.02335	0.368653	0.266565	2.18615	-1.41898	3.36509	1.31581	0.544711	-0.988053	-3.03142	+	+		GDSL-like Lipase/Acylhydrolase superfamily protein
23	AT5G62280	1.17314	1.12368	0.309906	1.12826	0.35371	2.71241	-0.671277	-2.03808	4.50222	5.99595	-0.124121	+	+	Kilian et al. 2007	Protein of unknown function (DUF1442)
24	AT4G04840	3.58522	-1.03509	-1.36832	-0.688742	-1.53793	-1.59358	-2.77453	-0.371388	-0.0253505	-0.302657	-6.85815	+		Tran et al. 2006, Xin et al. 2007	ATMSRB6_MSRB6__methionine sulfoxide reductase B6
25	AT5G62920	2.38877	-1.85561	-1.31537	-0.103267	0.003651	0.989454	0.525633	-0.34364	3.06017	0.732275	-2.56006	+		Kilian et al. 2007	ARR6__response regulator 6
26	AT1G14870	1.37813	1.19477	0.227041	0.845613	1.71267	2.6538	3.56864	4.20507	0.877306	3.41078	-2.87762	+		Xin et al. 2007, Zhu et al. 2008	PCR2__PLANT CADMIUM RESISTANCE 2
27	AT1G15520	2.22502	2.12551	1.73262	2.55687	5.1104	3.82523	5.14068	5.19792	3.17183	5.00807	2.34757				ABCG40_ATABCG40_ATPDR12_PDR12__pleiotropic drug resistance 12
28	AT1G17180	3.36678	1.24534	-0.306706	-0.025663	2.10483	1.82673	4.73039	4.47238	4.90163	1.04693	-1.01437	+			ATGSTU25_GSTU25__glutathione S-transferase TAU 25
29	AT1G19020	1.89581	1.69828	0.818489	3.06477	3.0447	2.93629	2.15714	-8.93616	3.60571	3.05053	0.249519	+		Zhu et al. 2004, Kilian et al. 2007	Unknown protein; BEST Arabidopsis thaliana protein match is: unknown protein (TAIR:AT3G48180.1); Has 88 Blast hits to 88 proteins in 15 species: Archae - 0; Bacteria - 0; Metazoa - 0; Fungi - 0; Plants - 88; Viruses - 0; Other Eukaryotes - 0 (source: NCBI BLink).
30	AT1G23140	1.28246	1.01738	0.432581	0.317559	1.06855	-1.31625	4.25432	3.28367	-3.3967	-1.69801	-1.60714	+			Calcium-dependent lipid-binding (CaLB domain) family protein
31	AT1G27730	2.44031	1.23281	-0.495826	0.91283	1.96219	-0.971418	4.4921	0.065339	2.48834	3.1908	-0.688011			Lee et al. 2005, Kilian et al. 2007	STZ_ZAT10__salt tolerance zinc finger
32	AT1G30700	3.47715	2.09292	0.13256	1.92049	2.36658	1.07353	2.82817	1.62003	2.63291	-0.464462	-2.71042				FAD-binding Berberine family protein
33	AT1G51820	2.7643	1.10425	-0.663604	1.9197	2.54232	1.51685	-1.10358	-1.46677	3.7754	4.35373	1.93667			Kilian et al. 2007	Leucine-rich repeat protein kinase family protein
34	AT1G51890	1.43585	1.10216	-0.232496	0.976823	2.38274	-0.935004	4.27972	na	3.16719	2.15705	-2.81049				Leucine-rich repeat protein kinase family protein
35	AT1G52200	1.06841	1.08913	-0.281464	1.08024	2.04852	2.03067	1.78092	-0.692732	1.37582	0.890871	-2.59193			Xin et al. 2007	PLAC8 family protein
36	AT1G63840	1.83266	1.35096	0.821362	1.71131	2.63144	3.34387	2.07356	0.904456	1.22205	-1.95826	-1.44207				RING/U-box superfamily protein
37	AT1G65690	2.96188	1.69556	0.287005	1.51118	2.61766	2.72057	3.69397	6.07744	2.395	1.70364	-1.14162	+			Late embryogenesis abundant (LEA) hydroxyproline-rich glycoprotein family
38	AT1G66100	1.09304	1.02087	1.43083	-0.54597	-0.454159	-0.30604	0.494062	2.84758	-0.697275	1.55993	-7.45047			Xin et al. 2007, Kilian et al. 2007	Plant thionin
39	AT1G68620	2.53854	1.34182	0.985873	1.46629	2.6669	1.10647	6.28574	3.00974	-1.09584	-1.23351	-0.95647				Alpha/beta-Hydrolases superfamily protein
40	AT1G70420	1.48153	1.15933	-0.45267	1.02449	1.66162	1.53503	2.37041	2.99411	-0.946586	-0.406378	-3.94264	+			Protein of unknown function (DUF1645)
41	AT1G74360	1.5653	1.1894	-0.0150819	0.418373	1.80141	1.90767	1.5248	4.19939	1.71461	0.11826	-1.09459	+		Kilian et al. 2007	Leucine-rich repeat protein kinase family protein
42	AT1G76640	1.43579	1.26773	0	2.55135	3.18161	2.59415	2.43595	-0.562522	4.62806	2.69552	-3.26552				Calcium-binding EF-hand family protein
43	AT1G80840	1.13619	1.037	0.0666498	0.631517	1.75405	0.376886	3.6696	-0.311849	4.32493	0.148703	-1.15412			Zhu et al. 2004, Xin et al. 2007	ATWRKY40_WRKY40__WRKY DNA-binding protein 40
44	AT2G03760	1.21704	1.05976	-0.0524565	0.578823	1.87883	1.32007	1.91976	1.28618	0.843871	0.912892	-0.38338	+		Abe et al. 2003	AtSOT1_AtSOT12_ATST1_RAR047_SOT12_ST_ST1__sulphotransferase 12
45	AT2G05940	1.57812	0.916263	1.05165	1.53544	2.28358	-0.4783	1.6377	0.200601	-0.339862	-0.230819	-1.76472			Kilian et al. 2007	Protein kinase superfamily protein
46	AT2G15490	1.63735	1.96419	0.0161949	0.659479	2.43491	2.03088	2.57506	4.63715	4.44988	0.288504	-3.01644				UGT73B4__UDP-glycosyltransferase 73B4
47	AT2G16900	1.38106	0.650648	1.08306	1.48668	1.96531	4.03691	2.75815	3.018	5.86891	3.43882	-2.32446				Arabidopsis phospholipase-like protein (PEARLI 4) family
48	AT2G17740	1.9236	1.78308	-0.0449443	1.42701	2.49798	2.12312	-5.04099	3.06158	4.09625	3.96296	0.145574	+		Xin et al. 2007, Kilian et al. 2007	Cysteine/Histidine-rich C1 domain family protein
49	AT2G19190	1.52436	1.35356	-0.516078	1.75863	2.73947	2.32318	2.47475	4.01945	1.58104	0.820825	-2.28547	+			FRK1__FLG22-induced receptor-like kinase 1
50	AT2G22470	1.44583	1.1534	0.432561	0.204685	0.99726	0.158601	0.290325	2.79156	2.62043	2.29135	-2.65975			Xin et al. 2007	AGP2_ATAGP2__arabinogalactan protein 2
51	AT2G26530	1.93881	1.71796	-0.559319	0.895891	1.30431	1.25511	-0.278171	0.374427	1.80036	1.99559	-3.6448				AR781__Protein of unknown function (DUF1645)
52	AT2G29460	1.73937	1.24492	0.91906	0.276794	2.38859	1.97548	2.50533	1.83314	2.5788	2.35686	0.223337			Kilian et al. 2007	ATGSTU4_GST22_GSTU4__glutathione S-transferase tau 4
53	AT2G35930	1.04319	1.1066	-0.86428	0.952454	1.16879	1.96065	-1.32518	-1.94967	5.33001	6.38012	0.920066	+		Lee et al. 2005	PUB23__plant U-box 23
54	AT2G36120	0.314721	-1.02407	-1.299	-0.721626	0.135278	1.62592	1.11563	0.101824	4.76247	2.90114	-1.60089	+			DOT1__Glycine-rich protein family
55	AT2G36220	2.03812	1.36458	0.655163	1.69364	1.65419	1.38985	3.06821	2.54662	1.26686	1.52676	-1.81005			Kilian et al. 2007	Unknown protein; BEST Arabidopsis thaliana protein match is: unknown protein (TAIR:AT3G52710.1); Has 74 Blast hits to 74 proteins in 10 species: Archae - 0; Bacteria - 0; Metazoa - 0; Fungi - 0; Plants - 74; Viruses - 0; Other Eukaryotes - 0 (source: NCBI BLink).
56	AT2G37430	2.23004	1.73669	1.21171	2.31887	2.14709	2.89392	3.20823	4.61882	4.48079	2.02587	-1.43492			Zhu et al. 2004	C2H2 and C2HC zinc fingers superfamily protein
57	AT2G39200	1.89289	1.59274	-0.47599	1.45938	2.2035	2.64052	2.49051	na	1.9256	1.5433	-3.24523				ATMLO12_MLO12__Seven transmembrane MLO family protein
58	AT2G40000	1.16368	1.4258	-0.562966	0.611361	1.50275	0.950151	3.31837	3.04919	1.99037	3.41965	-0.487132	+		Kilian et al. 2007	ATHSPRO2_HSPRO2__ortholog of sugar beet HS1 PRO-1 2
59	AT2G43590	1.80502	0.974347	1.33957	-0.396458	0.961213	1.0729	3.11411	2.54297	1.13286	-2.07908	-5.90153			Kilian et al. 2007	Chitinase family protein
60	AT2G44370	2.27071	1.1344	0.0655513	2.16376	2.10268	0.298681	4.49276	2.62011	-0.344384	-3.03793	-1.77431				Cysteine/Histidine-rich C1 domain family protein
61	AT2G47550	2.38259	1.56024	1.11331	1.02164	2.26323	-0.664803	3.09866	na	-0.919399	-4.57457	-3.41237	+			Plant invertase/pectin methylesterase inhibitor superfamily
62	AT3G11340	1.61455	1.37669	0.302182	0.832625	1.94111	-0.247583	2.58265	4.81556	2.96129	0.339446	-3.15019				UDP-Glycosyltransferase superfamily protein
63	AT3G13650	1.89457	1.0465	0	0.108514	0.841357	1.9069	-2.79079	-1.51102	6.60774	7.19749	1.4124	+			Disease resistance-responsive (dirigent-like protein) family protein
64	AT3G21560	1.09417	0.384595	1.76629	0.427101	1.61695	0.546284	0.160204	2.98797	-2.39298	-1.19496	-5.29231			Kilian et al. 2007	UGT84A2__UDP-Glycosyltransferase superfamily protein
65	AT3G22600	1.1241	1.7603	1.53425	0.841586	1.22112	1.89746	2.53548	3.95405	1.81496	4.51695	-2.67167				Bifunctional inhibitor/lipid-transfer protein/seed storage 2S albumin superfamily protein
66	AT3G27170	0.158583	-1.01468	-1.4786	0.189944	0.42106	1.0423	0.55076	-0.575967	3.77407	3.29	-0.585451	+		Kilian et al. 2007	ATCLC-B_CLC-B__chloride channel B
67	AT3G28210	2.56903	1.19331	1.06147	0.69917	1.83728	-0.04816	1.9514	1.69088	5.53545	3.83205	-1.00216			Lee et al. 2005	PMZ_SAP12__zinc finger (AN1-like) family protein
68	AT3G46880	2.16071	-1.72895	-1.1309	-0.124457	-0.548445	-1.04456	-0.03942	-0.557769	1.9747	0.174157	-4.53946	+		Kilian et al. 2007	Unknown protein; FUNCTIONS IN: molecular_function unknown; INVOLVED IN: biological_process unknown; LOCATED IN: chloroplast; EXPRESSED IN: 14 plant structures; EXPRESSED DURING: 9 growth stages; BEST Arabidopsis thaliana protein match is: unknown protein (TAIR:AT5G59080.1); Has 51 Blast hits to 51 proteins in 8 species: Archae - 0; Bacteria - 0; Metazoa - 0; Fungi - 0; Plants - 51; Viruses - 0; O…
69	AT3G55970	1.96983	1.12912	-0.662355	-0.450597	1.55955	-0.0269675	1.91622	0.3082	0.045211	1.76227	-0.214231	+		Zhu et al. 2004	ATJRG21_JRG21__jasmonate-regulated gene 21
70	AT3G59940	1.01453	1.00701	-0.109494	0.826765	1.1006	1.90179	1.79446	0.462907	0.665254	1.42112	-4.41079			Kilian et al. 2007	Galactose oxidase/kelch repeat superfamily protein
71	AT3G60140	1.24824	1.36764	-0.11976	-1.70218	0.302108	0.254934	2.05836	0.333554	0.716528	1.87581	-0.463445			Tran et al. 2004, Tran et al. 2006	BGLU30_DIN2_SRG2__Glycosyl hydrolase superfamily protein
72	AT3G61190	1.49489	1.30411	-0.46206	-0.326666	0.653549	1.27951	2.53444	3.86563	1.75754	2.13578	-2.51939	+		Zhu et al. 2004, Lee et al. 2005	BAP1__BON association protein 1
73	AT4G04490	1.21574	1.48204	-0.0430466	0.978824	2.60404	0.114921	3.74711	2.35556	0.0689435	1.37923	2.02322	+			CRK36__cysteine-rich RLK (RECEPTOR-like protein kinase) 36
74	AT4G12580	1.06363	1.18747	1.10394	0.941239	2.7577	2.12521	1.37669	1.75749	3.65777	0.942977	-2.23955			Kilian et al. 2007	Unknown protein; FUNCTIONS IN: molecular_function unknown; INVOLVED IN: biological_process unknown; LOCATED IN: cellular_component unknown; EXPRESSED IN: 14 plant structures; EXPRESSED DURING: 4 anthesis, petal differentiation and expansion stage; Has 22 Blast hits to 20 proteins in 5 species: Archae - 0; Bacteria - 0; Metazoa - 2; Fungi - 0; Plants - 11; Viruses - 0; Other Eukaryotes - 9 (source…
75	AT4G20860	2.19503	1.55633	-0.176775	1.51036	2.66175	2.30681	3.28694	1.66015	2.92389	2.0339	-2.43168	+			FAD-binding Berberine family protein
76	AT4G23210	1.8775	1.66176	0.367141	1.77936	1.76045	1.58698	4.14062	5.455	2.11688	2.7179	-5.21182			Zhu et al. 2004, Zhu et al. 2008, Kilian et al. 2007	CRK13__cysteine-rich RLK (RECEPTOR-like protein kinase) 13
77	AT4G27657	1.76762	1.23966	0.115371	1.51834	1.78672	-0.18766	3.23734	1.2704	-1.07349	-0.65772	-2.40217			Lee et al. 2005, Kilian et al. 2007	Unknown protein; FUNCTIONS IN: molecular_function unknown; INVOLVED IN: biological_process unknown; LOCATED IN: endomembrane system; EXPRESSED IN: 15 plant structures; EXPRESSED DURING: 9 growth stages; BEST Arabidopsis thaliana protein match is: unknown protein (TAIR:AT5G54145.1); Has 30201 Blast hits to 17322 proteins in 780 species: Archae - 12; Bacteria - 1396; Metazoa - 17338; Fungi - 3422; …
78	AT4G29780	1.64274	2.27938	-0.352844	1.00358	1.16553	0.300637	1.5107	-0.618745	1.04065	-0.261261	-2.70574	+		Zhu et al. 2004, Kilian et al. 2007	Unknown protein; BEST Arabidopsis thaliana protein match is: unknown protein (TAIR:AT5G12010.1); Has 945 Blast hits to 944 proteins in 87 species: Archae - 0; Bacteria - 0; Metazoa - 519; Fungi - 43; Plants - 365; Viruses - 0; Other Eukaryotes - 18 (source: NCBI BLink).
79	AT4G37370	1.55624	1.05799	0.474796	1.24202	2.56762	2.53972	4.01008	na	4.85622	2.10769	1.83937			Tran et al. 2006	CYP81D8__cytochrome P450, family 81, subfamily D, polypeptide 8
80	AT4G39670	3.12438	2.60125	1.33422	1.248	2.18185	1.14078	3.64756	0.756553	5.02203	2.68829	-1.07259	+		Zhu et al. 2004, Lee et al. 2005	Glycolipid transfer protein (GLTP) family protein
81	AT5G04340	1.18041	1.46872	-0.841542	-0.587124	1.20142	-1.89379	1.25041	-0.896152	4.79963	4.3562	-1.16143			Vogel et al. 2005, Kilian et al. 2007	C2H2_CZF2_ZAT6__zinc finger of Arabidopsis thaliana 6
82	AT5G07010	2.22112	1.14109	0.0450945	-0.288821	1.09405	0.969994	2.49197	3.16057	3.06713	6.92955	1.62923				ATST2A_ST2A__sulfotransferase 2A
83	AT5G13200	1.48169	1.0366	0.723696	0.896325	1.92972	5.16342	5.28175	3.52739	3.84701	5.7118	-1.985			Vogel et al. 2005, Kilian et al. 2007	GRAM domain family protein
84	AT5G13320	1.61908	0.593823	1.14038	1.39984	2.33497	-1.59429	4.97019	1.41461	0.688773	-0.374118	0.060086	+		Zhu et al. 2008	GDG1_GH3.12_PBS3_WIN3__Auxin-responsive GH3 family protein
85	AT5G27420	1.41758	1.19954	0.480937	0.777384	2.78316	0.088362	5.23387	2.30555	4.04463	2.83614	-1.45031			Xin et al. 2007	ATL31_CNI1__carbon/nitrogen insensitive 1
86	AT5G39610	1.57388	1.23918	-0.474211	0.995139	1.95151	2.27703	-0.105297	0.91247	3.07034	4.3337	2.77565				ANAC092_ATNAC2_ATNAC6_NAC2_NAC6_ORE1__NAC domain containing protein 6
87	AT5G48540	1.76754	1.32378	0.137482	1.74968	2.74166	1.5629	1.67747	2.29801	-0.413183	-0.855349	-2.27184			Xin et al. 2007, Kilian et al. 2007	Receptor-like protein kinase-related family protein
88	AT5G49520	2.00906	1.46469	0.515679	1.07138	1.69475	1.66688	1.63857	2.63129	2.17414	1.45094	-1.19883	+			ATWRKY48_WRKY48__WRKY DNA-binding protein 48
89	AT5G50800	1.67403	-0.997903	1.65744	0.273113	0.715584	1.10452	2.4025	na	3.02997	3.69124	-1.23496			Vogel et al. 2005, Nelson et al. 2007	Nodulin MtN3 family protein
90	AT5G51190	1.60934	2.22354	-1.19343	-0.282159	0.513782	-1.36401	3.28822	-1.74094	1.39469	2.30605	-2.18445	+		Zhu et al. 2004, Kilian et al. 2007	Integrase-type DNA-binding superfamily protein
91	AT5G53450	1.25292	1.81884	-0.25683	-0.664952	0.234109	0.161432	3.93734	10.1846	3.19618	3.41977	-1.82762	+		Tran et al. 2006, Kilian et al. 2007	ORG1__OBP3-responsive gene 1
92	AT5G59550	1.1328	1.03684	-0.543696	1.46765	0.973494	-0.130118	1.72065	0.849153	2.5081	2.72521	-1.37031				Zinc finger (C3HC4-type RING finger) family protein
93	AT5G59820	3.17834	1.68717	0.903416	2.15218	2.0921	1.55701	2.31922	0.324032	3.61347	2.42289	-1.88854	+		Rizhsky et al. 2004, Fowler et al. 2005, Vogel et al. 2005, Lee et al. 2005, Kilian et al. 2007	RHL41_ZAT12__C2H2-type zinc finger family protein
94	AT5G62480	1.42081	1.2335	0.0660738	0.391495	2.05491	2.58689	2.72866	1.34365	4.5737	2.55627	-0.1639				ATGSTU9_GST14_GST14B_GSTU9__glutathione S-transferase tau 9
95	AT5G64100	1.3262	1.02001	-1.12188	1.68347	1.71118	0.147633	2.03511	3.01094	4.10871	2.95261	-3.0929			Kilian et al. 2007	Peroxidase superfamily protein
	na = not available
References:
1	Abe H, Urao T, Ito T, Seki M, Shinozaki K, Yamaguchi‐Shinozaki K. 2003. Arabidopsis AtMYC2 (bHLH) and AtMYB2 (MYB) function as transcriptional activators in abscisic acid signalling. The Plant Cell. Jan;15(1):63-78.
2	Kilian J, Whitehead D, Horak J, Wanke D, Weinl S, Batistic O, D'Angelo C, Bornberg-Bauer E, Kudla J, Harter K. 2007. The AtGenExpress global stress expression data set: protocols, evaluation and model data analysis of UV-B light, drought and cold stress responses. The Plant Journal. Apr;50(2):347-63.
3	Lee BH, Henderson DA, Zhu JK. 2005. The Arabidopsis cold-responsive transcriptome and its regulation by ICE1. The Plant Cell. Nov;17(11):3155-75.
4	Rizhsky, L., Davletova, S., Liang, H., and Mittler, R. 2004. The zinc finger protein Zat12 is required for cytosolic Ascorbate Peroxidase 1 expression during oxidative stress in Arabidopsis. J. Biol. Chem. Mar 19;279(12):11736-43.
5	Tran LS, Nakashima K, Sakuma Y, Simpson SD, Fujita Y et al. 2004. Isolation and functional analysis of Arabidopsis stress-inducible NAC transcription factors that bind to a drought-responsive cis- element in the early responsive to dehydration stress 1 promoter. The Plant Cell. Sep;16(9):2481-98.
6	Tran LS, Nakashima, K., Sakuma, Y., Osakabe, Y., Qin, F., Simpson, S. D., Maruyama, K., Fujita, Y., Shinozaki, K. and Yamaguchi-Shinozaki, K. 2007. Co-expression of the stress-inducible zinc finger homeodomain ZFHD1 and NAC transcription factors enhances expression of the ERD1 gene in Arabidopsis. The Plant Journal. Jan;49(1):46-63.
7	Vogel, J.T., Zarka, D.G., Van Buskirk, H.A., Fowler, S.G. and Thomashow, M.F. 2005. Roles of the CBF2 and ZAT12 transcription factors in configuring the low temperature transcriptome of Arabidopsis. The Plant Journal. Jan;41(2):195-211.
8	Xin, Z., Mandaokar, A., Chen, J., Last, R. L. and Browse, J. 2007. Arabidopsis ESK1 encodes a novel regulator of freezing tolerance. The Plant Journal. Mar;49(5):786-99.
9	Zhu J, Jeong JC, Zhu Y, Sokolchik I, Miyazaki S, et al. 2008. Involvement of Arabidopsis HOS15 in histone deacetylation and cold tolerance. Proceedings of the National Academy of Sciences. Mar 25;105(12):4945-50.
10	Zhu J, Shi H, Lee BH, Damsz B, Cheng S, et al. 2004. An Arabidopsis homeodomain transcription factor gene, HOS9, mediates cold tolerance through a CBF-independent pathway. Proceedings of the National Academy of Sciences. Jun 29; 101(26): 9873–9878.

## Sheet:  AtGRF expr in GRF9-IOE line
		Microarray data GRF9-IOE (log2 fold change)
AGI code	Annotation	diff 3h	diff 4h	diff 6h
At2g22840	AtGRF1	0.642821	-0.0760305	0.0984909
At4g37740	AtGRF2	0.150534	-0.234695	0.32578
At2g36400	AtGRF3	0.195096	-0.478229	-0.30341
At3g52910	AtGRF4	not represented on Affymetrix ATH1 array
At3g13960	AtGRF5	0.00287692	-0.239767	0.000601359
At2g06200	AtGRF6	0	0	0
At5g53660	AtGRF7	-0.0437291	-0.0466439	0.00309396
At4g24150	AtGRF8	0	0	0

## Sheet: miR396 expr. In GRF9 lines
		40-dCt	40-dCt
		GRF9	miR396		SD GRF9	SD miR396
	Col-0	28.7068	21.701		1.00749	1.15017
	grf9-1	26.2816	23.3608		0.358698	0.3043
	grf9-2	27.1101	22.5505		0.732135	0.606031
	GRF9ox1	31.7583	21.679		0.0592837	0.55774
	GRF9ox2	33.2924	22.8721		0.766271	0.159199
