# Supplementary material for: GROWTH-REGULATING FACTOR 9 negatively regulates arabidopsis leaf growth by controlling ORG3 and restricting cell proliferation in leaf primordia
Source: PLoS Genet. 2018 Jul 9;14(7):e1007484. doi: 10.1371/journal.pgen.1007484 (PMC6053248; doi:10.1371/journal.pgen.1007484)
Supplement: S2 Table — (XLSX) [file pgen.1007484.s002.xlsx]

## Sheet: GRF9-IOE, grf1,2,3, rGRF1ox
S2 Table. GRF9-responsive genes in GRF9-IOE seedlings compared to differentially expressed genes in other publically available AtGRF transcriptomes.
Comparison with genes affected in the grf1,2,3 triple mutant and the rGRF1ox line.
		Current study (GRF9-IOE)			From Hewezi et al. 2012
AGI code	Annotation	Fold change at 3h	Fold change at 4h	Fold change at 6h	Fold change in grf1,2,3
At1g19020	Unknown protein; BEST Arabidopsis thaliana protein match is: unknown protein (TAIR:AT3G48180.1); Has 88 Blast hits to 88 proteins in 15 species: Archae - 0; Bacteria - 0; Metazoa - 0; Fungi - 0; Plants - 88; Viruses - 0; Other Eukaryotes - 0 (source: NCBI BLink).	3.72132	3.24513	1.76356	2.14851
At1g27730	STZ, ZAT10, salt tolerance zinc finger	5.42759	2.35025	0.709156	3.1456
At1g65690	Late embryogenesis abundant (LEA) hydroxyproline-rich glycoprotein family	7.79139	3.23903	1.2201	2.61474
At1g73540	Atnudt21, NUDT21, nudix hydrolase homolog 21	4.15023	2.53845	0.926786	2.26054
At1g74010	Calcium-dependent phosphotriesterase superfamily protein	5.20185	4.90204	2.69677	1.62826
At1g74360	Leucine-rich repeat protein kinase family protein	2.95939	2.28058	0.9896	1.75321
At1g76640	Calcium-binding EF-hand family protein	2.7053	2.40782	1	1.68958
At1g80840	ATWRKY40, WRKY40, WRKY DNA-binding protein 40	2.19799	2.05195	1.04728	4.86801
At2g05940	Protein kinase superfamily protein	2.98582	1.88722	2.0729	1.53688
At2g22880	VQ motif-containing protein	3.89247	4.57168	0.607976	2.89454
At2g26530	AR781, Protein of unknown function (DUF1645)	3.83388	3.28972	0.678622	1.70921
At2g35980	ATNHL10, NHL10, YLS9, Late embryogenesis abundant (LEA) hydroxyproline-rich glycoprotein family	1.23409	3.0698	2.89778	1.93634
At2g36120	DOT1, Glycine-rich protein family	1.24377	0.491728	0.406407	0.272942
At2g36220	Unknown protein; BEST Arabidopsis thaliana protein match is: unknown protein (TAIR:AT3G52710.1); Has 74 Blast hits to 74 proteins in 10 species: Archae - 0; Bacteria - 0; Metazoa - 0; Fungi - 0; Plants - 74; Viruses - 0; Other Eukaryotes - 0 (source: NCBI BLink).	4.10711	2.57502	1.57479	2.11404
At2g40000	ATHSPRO2, HSPRO2, ortholog of sugar beet HS1 PRO-1 2	2.24028	2.68663	0.676909	1.60585
At3g22060	Receptor-like protein kinase-related family protein	3.09641	3.06014	1.80829	1.65864
At3g44260	Polynucleotidyl transferase, ribonuclease H-like superfamily protein	3.47929	2.1032	0.720309	2.62685
At3g46880	Unknown protein; FUNCTIONS IN: molecular_function unknown; INVOLVED IN: biological_process unknown; LOCATED IN: chloroplast; EXPRESSED IN: 14 plant structures; EXPRESSED DURING: 9 growth stages; BEST Arabidopsis thaliana protein match is: unknown protein (TAIR:AT5G59080.1); Has 51 Blast hits to 51 proteins in 8 species: Archae - 0; Bacteria - 0; Metazoa - 0; Fungi - 0; Plants - 51; Viruses - 0; O…	4.47136	0.30167	0.456629	0.33294
At3g56980	BHLH039, ORG3, basic helix-loop-helix (bHLH) DNA-binding superfamily protein	2.88089	3.28112	0.935592	0.561231
At3g61190	BAP1, BON association protein 1	2.81843	2.46931	0.725949	2.12874
At4g11280	ACS6, ATACS6, 1-aminocyclopropane-1-carboxylic acid (acc) synthase 6	4.14633	2.37216	0.981349	2.52567
At4g25810	XTH23, XTR6, xyloglucan endotransglycosylase 6	3.83281	2.02256	1.83245	2.15846
At4g27652	Unknown protein; BEST Arabidopsis thaliana protein match is: unknown protein (TAIR:AT4G27657.1); Has 30201 Blast hits to 17322 proteins in 780 species: Archae - 12; Bacteria - 1396; Metazoa - 17338; Fungi - 3422; Plants - 5037; Viruses - 0; Other Eukaryotes - 2996 (source: NCBI BLink).	3.1978	2.14709	0.704056	2.46229
At4g27657	Unknown protein; FUNCTIONS IN: molecular_function unknown; INVOLVED IN: biological_process unknown; LOCATED IN: endomembrane system; EXPRESSED IN: 15 plant structures; EXPRESSED DURING: 9 growth stages; BEST Arabidopsis thaliana protein match is: unknown protein (TAIR:AT5G54145.1); Has 30201 Blast hits to 17322 proteins in 780 species: Archae - 12; Bacteria - 1396; Metazoa - 17338; Fungi - 3422; …	3.40491	2.36142	1.08325	4.00925
At4g29780	Unknown protein; BEST Arabidopsis thaliana protein match is: unknown protein (TAIR:AT5G12010.1); Has 945 Blast hits to 944 proteins in 87 species: Archae - 0; Bacteria - 0; Metazoa - 519; Fungi - 43; Plants - 365; Viruses - 0; Other Eukaryotes - 18 (source: NCBI BLink).	3.12258	4.8547	0.783039	3.53081
At5g04340	C2H2, CZF2, ZAT6, zinc finger of Arabidopsis thaliana 6	2.26641	2.76775	0.558047	2
At5g07010	ATST2A, ST2A, sulfotransferase 2A	4.66255	2.20548	1.03175	1.53333
At5g13200	GRAM domain family protein	2.79275	2.05139	1.65141	1.50177
At5g39610	ANAC092, ATNAC2, ATNAC6, NAC2, NAC6, ORE1, NAC domain containing protein 6	2.97704	2.36064	0.71986	1.99078
At5g49520	ATWRKY48, WRKY48, WRKY DNA-binding protein 48	4.0252	2.76005	1.42967	1.49831
At5g50800	Nodulin MtN3 family protein	3.19104	0.500727	3.15456	1.9816
At5g51190	Integrase-type DNA-binding superfamily protein	3.05113	4.6704	0.437263	3.1456
At5g55050	GDSL-like Lipase/Acylhydrolase superfamily protein	3.20066	2.03263	1.29115	2.00926
At5g59550	Zinc finger (C3HC4-type RING finger) family protein	2.19283	2.05172	0.686011	2.14355
At5g59820	RHL41, ZAT12, C2H2-type zinc finger family protein	9.05267	3.22023	1.87049	1.75727
At5g64100	Peroxidase superfamily protein	2.50741	2.02794	0.459496	0.556068
AGI code	Annotation	Fold change at 3h	Fold change at 4h	Fold change at 6h	Fold change in rGRF1ox
At2g36120	DOT1, Glycine-rich protein family	1.24377	0.491728	0.406407	2.04202
At3g46880	Unknown protein; FUNCTIONS IN: molecular_function unknown; INVOLVED IN: biological_process unknown; LOCATED IN: chloroplast; EXPRESSED IN: 14 plant structures; EXPRESSED DURING: 9 growth stages; BEST Arabidopsis thaliana protein match is: unknown protein (TAIR:AT5G59080.1); Has 51 Blast hits to 51 proteins in 8 species: Archae - 0; Bacteria - 0; Metazoa - 0; Fungi - 0; Plants - 51; Viruses - 0; O…	4.47136	0.30167	0.456629	5.03968
Reference:
Hewezi T, Maier TR, Nettleton D, Baum TJ. 2012. The Arabidopsis microRNA396-GRF1/GRF3 regulatory module acts as a developmental regulator in the reprogramming of root cells during cyst nematode infection. Plant Physiol. 159:321–335.

## Sheet: GRF9-IOE, GRF5ox
S2 Table. GRF9-responsive genes in GRF9-IOE seedlings compared to differentially expressed genes in other publically available AtGRF transcriptomes.
Comparison with genes affected in the GRF5ox line.
		Current study (GRF9-IOE)			From Gonzalez et. al. 2010
AGI code	Annotation	Fold change at 3h	Fold change at 4h	Fold change at 6h	Fold change in GRF5ox
At2g40750	WRKY DNA-BINDING PROTEIN 54 (WRKY54)	1.79336	2.12634	-0.396564	-2.58966
Reference:
Gonzalez N, De Bodt S, Sulpice R, Jikumaru Y, Chae E, Dhondt S, et al. 2010. Increased leaf size: different means to an end. Plant Physiol. 153:1261–1279.

## Sheet: GRF9-IOE, grf7-1
S2 Table. GRF9-responsive genes in GRF9-IOE seedlings compared to differentially expressed genes in other publically available AtGRF transcriptomes.
Comparison with genes affected in the grf7-1 mutant.
		Current study (GRF9-IOE)			From Kim et al. 2012
AGI code	Annotation	Fold change at 3h	Fold change at 4h	Fold change at 6h	Fold change in grf7-1
At1g14870	PLANT CADMIUM RESISTANCE 2 (PCR2)	1.37813	1.19477	0.227041	5.39392
At1g17180	GLUTATHIONE S-TRANSFERASE TAU 25 (GSTU25)	3.36678	1.24534	-0.306706	6.18156
At1g19020	CDP-diacylglycerol-glycerol-3-phosphate 3-phosphatidyltransferase;(source:Araport11)	1.89581	1.69828	0.818489	10.9067
At1g27730	SALT TOLERANCE ZINC FINGER (STZ)	2.44031	1.23281	-0.495826	22.9428
At1g80840	WRKY DNA-BINDING PROTEIN 40 (WRKY40)	1.13619	1.037	0.0666498	25.0794
At2g15490	UDP-GLYCOSYLTRANSFERASE 73B4 (UGT73B4)	1.63735	1.96419	0.0161949	5.07599
At2g22880	(VQ12)	1.96069	2.19272	-0.717913	11.7574
At2g29460	GLUTATHIONE S-TRANSFERASE TAU 4 (GSTU4)	1.73937	1.24492	0.91906	7.28554
At2g37430	ZINC FINGER OF ARABIDOPSIS THALIANA 11 (ZAT11)	2.23004	1.73669	1.21171	10.3817
At3g11340	UDP-DEPENDENT GLYCOSYLTRANSFERASE 76B1 (UGT76B1)	1.61455	1.37669	0.302182	9.00233
At3g44260	CCR4- ASSOCIATED FACTOR 1A (CAF1a)	1.79879	1.07259	-0.473312	4.08951
At4g27657	Hypothetical protein;(source:Araport11)	1.76762	1.23966	0.115371	4.80933
At4g37370	CYTOCHROME P450, FAMILY 81, SUBFAMILY D, POLYPEPTIDE 8 (CYP81D8)	1.55624	1.05799	0.474796	7.77502
At4g39670	Glycolipid transfer protein (GLTP) family protein;(source:Araport11)	3.12438	2.60125	1.33422	6.66007
At5g04340	ZINC FINGER OF ARABIDOPSIS THALIANA 6 (ZAT6)	1.18041	1.46872	-0.841542	17.1279
At5g13200	GEM-RELATED 5 (GER5)	1.48169	1.0366	0.723696	4.47357
At5g27420	CARBON/NITROGEN INSENSITIVE 1 (CNI1)	1.41758	1.19954	0.480937	12.8755
At5g51190	ETHYLENE RESPONSE FACTOR 105 (ERF105)	1.60934	2.22354	-1.19343	7.60324
Reference:
Kim J-S, Mizoi J, Kidokoro S, Maruyama K, Nakajima J, Nakashima K, et al. (2012) Arabidopsis growth-regulating factor7 functions as a transcriptional repressor of abscisic acid- and osmotic stress-responsive genes, including DREB2a. Plant Cell 24:3393–3405.
