# Supplementary material for: GROWTH-REGULATING FACTOR 9 negatively regulates arabidopsis leaf growth by controlling ORG3 and restricting cell proliferation in leaf primordia
Source: PLoS Genet. 2018 Jul 9;14(7):e1007484. doi: 10.1371/journal.pgen.1007484 (PMC6053248; doi:10.1371/journal.pgen.1007484)
Supplement: S3 Table — (XLS) [file pgen.1007484.s003.xls]

## Sheet: Primers
S3 Table. List of primers used in this study.
Primer name	Primer sequence (5' -> 3')	Application
ATGRF9_QRT_F	TGAGTCACGGCAGAAAGAACATGG	qRT-PCR primer for-AT2G45480
ATGRF9_QRT_R	CGAAGGTTTGCTCTCATCACCTTG	qRT-PCR primer for-AT2G45480
AT3G56980_QRT_F	TGCCTCTGGCCAATCGAAGAAG	qRT-PCR primer (GRF9 potential target gene)
AT3G56980_QRT_R	TGTACTTCAAGCTTCGAGAAACCG	qRT-PCR primer (GRF9 potential target gene)
AT4G34160_CYCD3;1_F	CCTCAACAAATGCCACCGTCTC	qRT-PCR primer (cell cycle marker gene)
AT4G34160_CYCD3;1_R	AGGTACCCGACAAATCTTGAATCG	qRT-PCR primer (cell cycle marker gene)
AT5G62000_ARF2_F	CGTGAACAGGGAAGACCATTCCAG	qRT-PCR primer (cell cycle marker gene)
AT5G62000_ARF2_R	TTCCCTGCTTGTGAACCTTTGTG	qRT-PCR primer (cell cycle marker gene)
AT4G37750_ANT_F	TCAATACCGAGGCGTTACAAGAC	qRT-PCR primer (cell cycle marker gene)
AT4G37750_ANT_R	TCGAGCAGCTTTCTCCTCCATATC	qRT-PCR primer (cell cycle marker gene)
AT4G37490_CYCB1;1_F	ACCTCGCAGCTGTGGAATATGTG	qRT-PCR primer (cell cycle marker gene)
AT4G37490_CYCB1;1_R	ATCTCGTGGCCTCCATTCACTCTC	qRT-PCR primer (cell cycle marker gene)
AT5G28640_AN3_F	CTTAGCGAATGCGCCGAGAATC	qRT-PCR primer (cell cycle marker gene)
AT5G28640_AN3_R	TGCAGCTAGGTACATTAGGTTGCG	qRT-PCR primer (cell cycle marker gene)
AT5G06150_CYCB1;2_F	GCCACCTCAGGTTAACGATCTG	qRT-PCR primer (cell cycle marker gene)
AT5G06150_CYCB1;2_	CCAAGAATTGCCTTCTCCATCACC	qRT-PCR primer (cell cycle marker gene)
INTRON-F (MAF5,AT5G65080)	TTTTTTGCCCCCTTCGAATC	qRT-PCR primer for checking the gDNA contamination in extracted RNA
INTRON-R (MAF5,AT5G65080)	ATCTTCCGCCACCACATTGTAC	qRT-PCR primer for checking the gDNA contamination in extracted RNA
GAPDH-3'-F (AT1G13440)	TTGGTGACAACAGGTCAAGCA	qRT-PCR primer for checking the quality and integrity of synthesized cDNA
GAPDH-3'-R (AT1G13440)	AAACTTGTCGCTCAATGCAATC	qRT-PCR primer for checking the quality and integrity of synthesized cDNA
GAPDH-5'-F (AT1G13440)	TCTCGATCTCAATTTCGCAAAA	qRT-PCR primer for checking the quality and integrity of synthesized cDNA
GAPDH-5'-R (AT1G13440)	CGAAACCGTTGATTCCGATTC	qRT-PCR primer for checking the quality and integrity of synthesized cDNA
ACTIN2-F (AT3G18780 )	TCCCTCAGCACATTCCAGCAGAT	qRT-PCR primer of reference gene
ACTIN2-R (AT3G18780 )	AACGATTCCTGGACCTGCCTCATC	qRT-PCR primer of reference gene
AT3G56980_FP_FR	TTTTGCTTACTAAGGACAAGTATTG	GRF9_POTENTIAL_TARGET_FULL PROMOTER_TRANS ACTIVATION ASSAY (p2GWL7,0 vector)
AT3G56980_FP_RF	CACCCTTCGAAGAAGCAACCTTCTC	GRF9_POTENTIAL_TARGET_FULL PROMOTER_TRANS ACTIVATION ASSAY (p2GWL7,0 vector)
AT3G56980_EMSA_LF	CTTTCACTTCATACAACCTGACACCAAATCATCCACATCA	EMSA primer (GRF9 TARGET GENES)_labeled-IRD70-5'
AT3G56980_EMSA_LR	TGATGTGGATGATTTGGTGTCAGGTTGTATGAAGTGAAAG	EMSA primer (GRF9 TARGET GENES) _labeled-IRD70-5'
AT3G56980_EMSA_COMPF	CTTTCACTTCATACAACCTGACACCAAATCATCCACATCA	EMSA primer (GRF9 potential target gene)
AT3G56980_EMSA_COMPR	TGTGGATGATTTGGTGTCAGGTTGTATGAAGTGAAAG	EMSA primer (GRF9 potential target gene)
AT3G56980_EMSA_MUTF	CTTTCACTTCATACAACCGGACACCAAATCATCCACATCA	EMSA primer (GRF9 potential target gene)
AT3G56980_EMSA_MUTR	TGATGTGGATGATTTGGTGTCCGGTTGTATGAAGTGAAAG	EMSA primer (GRF9 potential target gene)
GRF9_EMSA_PC_F	CCGGTACTGGTCTGACATACCAGAACTTCA	Labeled-IRD70-5'
GRF9_EMSA_PC_R	TGAAGTTCTGGTATGTCAGACCAGTACCGG	Labeled-IRD70-5'
GRF9_CHIP-F	CACCATGCAGAGCCCTAAAATGGA	Cloning primer for GRF9:GFP_FOR ChIP (pK7FWG2 vector)
GRF9_CHIP-R (-STOP CODON)	AACACCTGGTGAAAACAAAGA	Cloning primer for GRF9:GFP_FOR ChIP (pK7FWG2 vector)
AT3G56980-CHIP-F1	GATGACCCTCTCGCCTTGAAA	ChIP-qPCR primer (GRF9 potential target gene)
AT3G56980-CHIP-R1	AAGGCTATAGAGAACCGGCGTG	ChIP-qPCR primer (GRF9 potential target gene)
AT3G56980-CHIP-F2	TTTCGAGCCTCCAAAGTTGC	ChIP-qPCR primer (GRF9 potential target gene)
AT3G56980-CHIP-R2	GCAGCTTATCACAACCGCACT	ChIP-qPCR primer (GRF9 potential target gene)
GRF9_PGUS_R	CTTCATAACAAAAATTGGATTTTTGG	Cloning primer for GRF9::GUS ( pKGWFS7,0 vector)
GRF9_PGUS_1500_F	CACCAAGTGTCAGTGTGGAGCAGAG	Cloning primer for GRF9::GUS ( pKGWFS7,0 vector)
GRF9_IOE_XhoI_F	CTCGAGATGCAGAGCCCTAAAATGGAG	Cloning primer for IOX (pER8 vector)
GRF9_IOE_PacI_R	TTAATTAACTAAACACCTGGTGAAAACAAAGAC	Cloning primer for IOE (pER8 vector)
GRF9_OX_PmeI_F	GTTTAAACATGCAGAGCCCTAAAATGGAG	Cloning primer for OX (pGREEN0229 vector)
GRF9_OX_PacI_R	TTAATTAACTAAACACCTGGTGAAAACAAAGAC	Cloning primer for OX (pGREEN0229 vector)
ORG3_OX_Pme_F	gtttaaacATGTGTGCATTAGTACCTCCA	Cloning primer for OX (pGREEN0229 vector)
ORG3_OX_Pac_R	ttaattaaTCATATATATGAGTTTCCACATTCCT	Cloning primer for OX (pGREEN0229 vector)
ORG3_pGR_Slice_F	ttggagaggacagcccaagctttctagaGTTTAAACATGTGTGCATTAGTACCTCCA	Cloning primer for OX (pGREEN0229) USING SLICE METHOD
ORG3_pGR_Slice_R	tttcagcgtaccggaattcgagctccccTTAATTAATCATATATATGAGTTTCCACATTCCT	Cloning primer for OX (pGREEN0229) USING SLICE METHOD
SALK_LBB1.3	ATTTTGCCGATTTCGGAAC	STANDARD LB primer FOR SALK T-DNA INSERTION LINES
SAIL_LB1	GCCTTTTCAGAAATGGATAAATAGCCTTGCTTCC	STANDARD LB primer FOR SAIL T-DNA INSERTION LINES
GK-LB (08409)	ATATTGACCATCATACTCATTGC	STANDARD LB primer FOR GK T-DNA INSERTION LINES
GRF9_CELD_NheI_F	CCCGCTAGCCAGAGCCCTAAAATGGAGCA	Cloning primer for in vitro binding site selection (CELD vector)
GRF9_CELD_BamH_R	CCCGGATCCAACACCTGGTGAAAACAAAGA	Cloning primer for in vitro binding site selection (CELD vector)
CELD_PTAC_PR	ACATTATACGAGCCGATG	Sequencing primer (CELD vector)
CELD_CELD_SEQPR	CCCCAGCAAGTTTCAGAAGC	Sequencing primer (CELD vector)
CHIPVEC_GFP_PR	TCGCCCTTGCTCACCATTGATATC	Sequencing primer (PK7FWG2 vector)
CHIPVEC_P35S_PR	ACAATTTACTATTCTAGTCGACCTGCAG	Sequencing primer (PK7FWG2 vector)
PB7WG2-C-F	GAGATAGATTTGTAGAGAGAGACTGGTG	Sequencing primer (PB7WG2 vector)
PB7WG2-C-R	CATTACAATTTACTATTCTAGTCGACCTGC	Sequencing primer (PB7WG2 vector)
35 S UP	GCACAATCCCACTATCCTTCG	Sequencing primer (pGREEN0229-35S vector)
35 S REV	TGGTGATTTCAGCGTACCG	Sequencing primer (pGREEN0229-35S vector)
PER8 UP	CTGATGCATTGAACTTGACG	Sequencing primer (pER8 vector)
PER8 DOWN	GTAATATGCTCGACTCTAGG	Sequencing primer (pER8 vector)
PKGWFS7,0 KAN	CTGAGTGGCTCCTTCAACGT	Sequencing primer (PKGWFS7,0 vector)
PKGWFS7,0 GFP	GTGGTGCAGATGAACTTCAG	Sequencing primer (PKGWFS7,0 vector)
AT3G56980_LP _SALK_025676.37.60.X	CAATCCGCATGATAAATCACC	T-DNA insertion primer (LR_PS_1241), (BP_PS_605-905)
AT3G56980_RP _SALK_025676.37.60.X	TTGGTGGCTGCTTAACGTAAC	T-DNA insertion primer (LR_PS_1241), (BP_PS_605-905)
ATGRF9_LP _SALK_140746.56.00.X	ATCCATGGATTGTCAAGAACG	T-DNA insertion primer (LR_PS_1196), (BP_PS_550-850)
ATGRF9_RP _SALK_140746.56.00.X	GTGAGTCACGGCAGAAAGAAC	T-DNA insertion primer (LR_PS_1196), (BP_PS_550-850)
ATGRF9_LP _SAIL_324_G07	ATCCATGGATTGTCAAGAACG	T-DNA insertion primer (LR_PS_1138), (BP_PS_572-872)
ATGRF9_RP _SAIL_324_G07	AGGCGAGTATGTGTGTTGGAG	T-DNA insertion primer (LR_PS_1138), (BP_PS_572-872)
miR396a_Stem_loop	GTCGTAtCCAGTGCAGGGTCCGAGGTAtTCGCACTGGAtACGACCAGTTCA	miR396a_Stem_loop
miR396-F	GCGCGGTTCCACAGCTTTCT	qRT-PCR primer
miR396-R	GTGCAGGGTCCGAGGT	qRT-PCR primer
CYCB1;1_F	ATGATGACTTCTCGTTCGATTG	In situ hybridization
CYCB1;1_R	CTAAGCAGATTCAGTTCCGGTC	In situ hybridization
HISTONE4_F	ATGCAGGAAGAGGAAAAGGAGG	In situ hybridization
HISTONE4_R	TCAACCACCAAATCCATATAGAG	In situ hybridization

## Sheet: qRT-PCR pri. of 94 GRF9 targets
AGI code	Fwd primer sequence (5' -> 3')	Rev primer sequence (5' -> 3')	Application
AT1G10585.1	GGATCGAAGGATGCGCATGAAAC	AGGTGAGGCACTGGTAACTTGC	qRT-PCR primer
AT1G14870.1	TCCACATCGTGTGGTACTGCTG	ACATGCACAACCAGTTACTACGG	qRT-PCR primer
AT1G15520.1	CCGCTTTCTACGGCATCTGGAATC	TTCCCACCACACAGGCATACTG	qRT-PCR primer
AT1G17180.1	TCAGCATTGAAGCCGAGTGTCC	TAGCCACACTCTCTCTCTCCACAC	qRT-PCR primer
AT1G19020.1	ATGAACGGAACATCGTGGGCTGAC	TGTTTGACGTTGCTCCACTTCCG	qRT-PCR primer
AT1G23140.1	ACAAGAGTCCGAGGAGACATGG	TTTCTGAGAACCCATGGTTACGAC	qRT-PCR primer
AT1G27730.1	TCACAAGGCAAGCCACCGTAAG	TTGTCGCCGACGAGGTTGAATG	qRT-PCR primer
AT1G30700.1	ATTTGTCCCACGGTTGGTGTCG	TCCATTTACGTCGACCATTCTTGC	qRT-PCR primer
AT1G51820.1	GTCATCGAGTCTGCACAAGGAC	CAAGTTTGGCCTCAAAGTGTTCG	qRT-PCR primer
AT1G51890.1	TCGCTTATTGTGGTCGCAAGAC	TGGACGTCCTCATCATACCTGAG	qRT-PCR primer
AT1G52200.1	AAGCAGACCAAGCCAATGCC	CTCTCCTTCATCCATCACTTCTGC	qRT-PCR primer
AT1G63840.1	TGAACCGGTTTCAACCTCATGGC	TGCTGCTGAGTCAGGTTTGGTC	qRT-PCR primer
AT1G65690.1	TGGGAGCAAGATTACCGTGTGG	TTTGGCAACGACCCATTGCTTAG	qRT-PCR primer
AT1G66100.1	CCTCTGTTTGCGGTGCTTTAACC	CATTCACGATTTCACTTGCATCGG	qRT-PCR primer
AT1G68620.1	AGCAACATGGAGATGTGCGATGG	GACCAACGCCTTTGTGCAACAC	qRT-PCR primer
AT1G70420.1	AGCAACGGCTCTTCATCTACATCG	TTCTCCGACGACTTCACCACAC	qRT-PCR primer
AT1G73540.1	GGTATCGTCAAGTCGTCGGATG	ATTTCTCCTCCTCCGTGTTTCTTG	qRT-PCR primer
AT1G74010.1	GCCCAGATCACAGATTCCTCGAAC	GCGAAAGCGGTTCCTAATGCTC	qRT-PCR primer
AT1G74360.1	GCCATGTGAGCACAGTGATTGC	TGGTGGCTTGCCAAGTTTGTCC	qRT-PCR primer
AT1G76640.1	CAGAGACTTAGAGGCTGTGTTTGC	TCAGACATTTGCTCTCCCAACGTC	qRT-PCR primer
AT1G80840.1	AGCTTCTGACACTACCCTCGTTG	TTGACAGAACAGCTTGGAGCAC	qRT-PCR primer
AT2G03760.1	AAGCCGCGAGAATCCGAACAAG	CCGCTTCATCTCAACTTCGGTCTG	qRT-PCR primer
AT2G05940.1	GAGCTGCAACAGGACTTCAATTTC	CAGAGAGTTTCGCCGTGTAATCG	qRT-PCR primer
AT2G15490.1	AGACCAAGCCAATGTCACCAACG	GCTACTGGTCTCTGATTCCCTGAC	qRT-PCR primer
AT2G16900.1	AGCATGGCTGATCGTGGGAAAC	TGCCACTGTGTTCATGCCCTTG	qRT-PCR primer
AT2G17740.1	TCCATTACGCGGTCACAAAGCC	TAGGTCGCAACCAGAGCAGATG	qRT-PCR primer
AT2G19190.1	AAGAGTTTCGAGCAGAGGTTGAC	CCAACAAGAGAAGTCAGGTTCGTG	qRT-PCR primer
AT2G22470.1	AGTGCCGCATGGGCTAACAAAG	ACAGCGTATAAAGCTCCGGCAAC	qRT-PCR primer
AT2G22880.1	TCCGTTCGCGTTTGATCTTTCACC	AGCAGAGGGAAAGCTTCCCAGAAC	qRT-PCR primer
AT2G26530.1	TTCATCAGCTTGCGTGTCTTGC	GCACTTCGGAACAGAAGAAAGTCC	qRT-PCR primer
AT2G29460.1	GATGAACAGGTTGGACCAGTAGC	TGAGCCTCCTTGATTGCAACCTC	qRT-PCR primer
AT2G32190.1	GTCTACCGGCCCTTATATGACACC	AACACATGGCCGCAAGACAG	qRT-PCR primer
AT2G35930.1	TTGAACCACGGAGCAGCCATAG	TCGCTTGCTGTCTGTGAAACCC	qRT-PCR primer
AT2G35980.1	CGACCTCGTGCCATCAAGTTTC	AGTGTGGTCAAAGCGGGTAAGG	qRT-PCR primer
AT2G36120.1	ATGCTGCTGCTTCTGGATACGG	TCATGGTACATAGCCACCGCTTC	qRT-PCR primer
AT2G36220.1	AAGCGTCGATCATCGGTTTGCC	TCTCCGTTGCTTTGCCTCGTTG	qRT-PCR primer
AT2G37430.1	TAGGTCAAGCATGACGGTCGAG	ACCGGCATGGATGGAATCATCG	qRT-PCR primer
AT2G39200.1	ACGGTGGTTGTCGGTATAAGCC	AGGGCAGCCAAAGATATGAGTCC	qRT-PCR primer
AT2G40000.1	TGTAAGTACACGCTCGGACTCG	TCGCATCGTACCGGAGATTTGG	qRT-PCR primer
AT2G40750.1	CACTGCTCAGAACCATGTCAATGC	TGCTGTCACACTGCTGGTGTTG	qRT-PCR primer
AT2G43590.1	ACTCACGAGACCGGACATTTCTGC	TGGGTATTGTGTGTTGCTGCTCTG	qRT-PCR primer
AT2G44370.1	TCATGTTGGATGTGTGTCCATGCC	ATGTGAGTGGATGTGCGTGTCC	qRT-PCR primer
AT2G47550.1	TGAGTGCTGCCATCACCAATGAG	CCTTCTTGGCACCCAACCTTTG	qRT-PCR primer
AT3G04000.1	TGTTCAAAGGACGCGGAAGTCG	ATCAGCCTTCACCACAATGACACG	qRT-PCR primer
AT3G11340.1	TCCGAACCGTTAACCTCTCAGC	CGGTGAGTCTGCCTTAGTCTCTTG	qRT-PCR primer
AT3G13310.1	CAAAGCTTACGCGACACTTGCG	TCTAAGCGTCGAGTCGTAAATCGC	qRT-PCR primer
AT3G13650.1	TTTAGTGGGACAAGCGCAAGGG	AGCGCAGATGCATCACGTTGAC	qRT-PCR primer
AT3G21560.1	ACGATGGAAGCTGTGTCTTCCG	TGTAAACGGCGTCCGTGACTTG	qRT-PCR primer
AT3G22060.1	TCTGACTGCCGCTCTTGTCTTG	GTTCGGACATCTCTGACGTAGCTC	qRT-PCR primer
AT3G22600.1	AGTCGCTGTAATACCGGTGGTG	CCTGGTCCTGAAGAGTTTGGTG	qRT-PCR primer
AT3G27170.1	GGGACTCCGGCATTTGCTTATTG	TCCCTACCACAGGACACATTCC	qRT-PCR primer
AT3G28210.1	TTGCGACGGCTGCAAATTGGTG	AAACCGTTCTGCTCCCATGATCG	qRT-PCR primer
AT3G44260.1	TGTTGAGTCGGAGAGGTTTGCG	AAACGTCACCCAGCTCACTTCC	qRT-PCR primer
AT3G46110.1	GTGCGGTGCGATGTCGTTTAAG	GCCGTAGATCTCGTGTTCCCATTC	qRT-PCR primer
AT3G46880.1	CCTTCCTCCTCTGCCAACTTCAAC	GGATGTTTCTTGCTGTTCCCTTGG	qRT-PCR primer
AT3G49780.1	GCTCTCCTTCTTTGCTCTACGC	TCTGGACAAAGCGGTGGTTGTC	qRT-PCR primer
AT3G55470.1	AGCCACGGTACATGTGAAAGAGC	ATGAGAAGCTCGCCGACAAAGG	qRT-PCR primer
AT3G55970.1	ACATGGGTGACCAAATTCAGATGC	TCAGGGTTCACGATCACTCTGTG	qRT-PCR primer
AT3G56980.1	TGCCTCTGGCCAATCGAAGAAG	TGTACTTCAAGCTTCGAGAAACCG	qRT-PCR primer
AT3G59940.1	ATACGATTCGGCTTCCGGTGAC	ACCGCTTGGCCACTCAAACTTC	qRT-PCR primer
AT3G60140.1	ACCACCATGTGGAATGGAAACTG	TTTCGTAAGCCTTCCGGGTGTG	qRT-PCR primer
AT3G61190.1	ATCGGATCCCACCAGAGATTACGG	AATCTCGGCCTCCACAAACCAG	qRT-PCR primer
AT4G04490.1	AACATGGATGAGACTCGAGGAGAG	TCCGGAGCCATATATCCGTAGG	qRT-PCR primer
AT4G04840.1	CCAAGCTCACAATGAACACTTCCC	ATAGAACCGTACGCCACTCCTC	qRT-PCR primer
AT4G11280.1	ACGGCGAGAATTCCTCTTATTTCG	ACGCATCAAATCTCCACAAAGCTG	qRT-PCR primer
AT4G12500.1	ACCACTGCTACTGATTGTCGATGC	TAGGACTCGGGACCTTTGGACTTG	qRT-PCR primer
AT4G12580.1	TGGTAAACCGGCTGTCAAATCTCC	TACACTGCCTTGCCGTCAACAG	qRT-PCR primer
AT4G20860.1	GCTTACGATCTCAAGACTGTTCGG	TAACGGCTGTCCTGATCTCCAG	qRT-PCR primer
AT4G23210.1	TCTTGTCGCGAAACTTCAGCATAG	CCTTGCTTTGTAGGGTCAAAGAGG	qRT-PCR primer
AT4G25810.1	TGGAACCCACAACGCATCATATTC	TGTGGCCCATTCTTCAGCGTTC	qRT-PCR primer
AT4G27652.1	AGTAGAGTACACGACGGCTCTC	TCGCCGTCTCGATGGAAGAATC	qRT-PCR primer
AT4G27657.1	TTGGAGTACACGACGGCTCTTG	ATTTCTGTCGCCTTGCCGTCTC	qRT-PCR primer
AT4G29780.1	ACGTGCTTGGAGCTTGTTGTGTG	TTCAACTCCGGCAACATCTCCTC	qRT-PCR primer
AT4G30290.1	ATGAATGCCGAGTCACGTGGAG	TCGCATATAGCCTCATTGGTTGC	qRT-PCR primer
AT4G37370.1	CCAACCGGATTACTTCACGGATCG	TCGGTCCCTGCTAGTATCAAAGCG	qRT-PCR primer
AT4G39670.1	CGTTGAAAGACGCTGCGACAAC	TCTAACGGCCCACGTATGGAAC	qRT-PCR primer
AT5G04340.1	TCTACAAGCCACGTCAGCAGTG	TTCCGGTATCGGCGGTATGTTG	qRT-PCR primer
AT5G07010.1	AGAACGTTCGCAACCCACTTAC	ACCGGGTTTCTCGATCGTTTCC	qRT-PCR primer
AT5G13200.1	GCACGTAACCTCTGGCACAATCTG	AGCGTCTCGTTTGGCTCTGTTC	qRT-PCR primer
AT5G13320.1	GTTGTCACAAATTTCGCTGGCTTG	GCGCGTTGTTGTAGAAACCAGTC	qRT-PCR primer
AT5G27420.1	TCACGTGACTTGTCCGGTTTGTC	ATCGGTTTCCACCACCACTTCC	qRT-PCR primer
AT5G39610.1	CTTACCATGGAAGGCTAAGATGGG	TCGGGTATTTCCGGTCTCTCAC	qRT-PCR primer
AT5G48540.1	AACGGTTTGGTCCAATGCACGAG	GACCGCAGTTGCAAAGCATTGAG	qRT-PCR primer
AT5G49520.1	GGTTTGCGTTTCTGACGAAGAGC	TGGTGCAACGGTAATAGCTTCTGG	qRT-PCR primer
AT5G50800.1	GTGGTGGTACGAACAAGAAGTGTG	ACGCGCCTAATACATTTGGAAGG	qRT-PCR primer
AT5G51190.1	TCTAAGCCAACGCAAACCACCTC	TTCTCTTGAACCACCGGTGCAG	qRT-PCR primer
AT5G53450.1	TGAAGTCTTTCCTGGCAAAGGG	TGCACTCCGGTATTTCCAGATTC	qRT-PCR primer
AT5G55050.1	CATCTGCGTGTTGTGGAAATGGG	ACTTCGCCAAAGGCAGACAAGG	qRT-PCR primer
AT5G59550.1	TCGACGGAGCAACAACAACGAG	ACCGGGAAGTCTCCAAATCGTC	qRT-PCR primer
AT5G59820.1	TTGGTTACACGCGCTTTGTTGC	ACAAGCCACTCTCTTCCCACTG	qRT-PCR primer
AT5G62280.1	AGAAAGATAGCCGTGGCTTGCG	TGGTTAGCCGCTGCGATTAGTG	qRT-PCR primer
AT5G62480.1	TGTGACGAACGAGACCATGAGC	TCGTGTGCCTTGTAAGGGCTAAG	qRT-PCR primer
AT5G62920.1	CTGTTCACTCGCAGCTCAAACG	AGTCACGGAATTTGCATCGGAGAG	qRT-PCR primer
AT5G64100.1	AGACCTCGTGACTCTTGTTGGC	AGGTTGTCCTGTGCCGTTGAAG	qRT-PCR primer
