# Supplementary material for: GROWTH-REGULATING FACTOR 9 negatively regulates arabidopsis leaf growth by controlling ORG3 and restricting cell proliferation in leaf primordia
Source: PLoS Genet. 2018 Jul 9;14(7):e1007484. doi: 10.1371/journal.pgen.1007484 (PMC6053248; doi:10.1371/journal.pgen.1007484)
Supplement: S4 Table — (XLSX) [file pgen.1007484.s004.xlsx]

## Sheet: Data of Figs. and Suppl. Figs.
Supplemental Table 4. Data corresponding to Figures and Supplemental Figures.
Fig. 1F	Leaf size	Mean (µm2)	SD
	WT	40.9367	3.01185
	grf9-1	46.9641	4.27619
	grf9-2	51.3458	4.73713
	GRF9ox1	36.4458	4.94447
	GRF9ox2	35.6294	4.14476
Fig. 1G	Cell number	Mean (% of WT)	SD
	WT	100	8.54889
	grf9-1	113.453	10.6553
	grf9-2	116.578	13.5064
	GRF9ox1	88.2078	11.0651
	GRF9ox2	90.1644	10.1441
Fig. 1H	Cell size	Mean (µm2 x 100)	SD
	WT	20.592	4.15555
	grf9-1	21.8405	4.99381
	grf9-2	22.8515	4.71671
	GRF9ox1	22.7314	4.7316
	GRF9ox2	21.0181	4.93521
Fig. 1I	Leaf aspect ratio	Mean	SD
	WT	2.09203	0.152424
	grf9-1	2.02537	0.0925682
	grf9-2	2.17392	0.0782615
	GRF9ox1	2.10432	0.135488
	GRF9ox2	2.09589	0.0723842
Fig. 2B	Area of the leaf primordia	Mean (µm2)	SEM
	WT	1303.36	265.817
	grf9-2	2039.27	195.467
	GRF9ox2	1055.63	121.405
Fig. 2C	Cell size in the leaf primordia	Mean (µm2)	SEM
	WT	192.094	9.50715
	grf9-2	184.726	9.94606
	GRF9ox2	178.968	6.46313
Fig. 2D	Number of cells in L1	Mean	SEM
	WT	9.33333	0.666667
	grf9-2	9.25	0.478714
	GRF9ox2	9.66667	0.881917
Fig. 2F	HISTONE4 positive cells in SAM (n = 3 meristems/plant)
	WT
	Plant 1	3		Average	3.33333
	Plant 2	4		SD	0.57735
	Plant 3	3		SEM	0.333333
	grf9-2
	Plant 1	6		Average	6.33333
	Plant 2	7		SD	0.57735
	Plant 3	6		SEM	0.333333
Fig. 5D	Expression of GRF9 and ORG3 in Prom35S:GRF9-GFP line	Col-0	Pro35S:GRF9-GFP	SD Col-0	SD Pro35S:GRF9-GFP
	ORG3	25.7346	27.4959	1.27629	0.564489
	GRF9	27.9242	34.2412	0.374588	0.279713
Fig. 5E	ChIP	Relative enrichment	SE
	Neg. con.	1	0.473
	ORG3	2.74774	0.424
Fig. 5F	Transactivation assay	Relative luciferase activity	SD
	ProORG3:Fluc	0.0147497	0.0022816
	ProORG3:Fluc (+) Pro35S:GRF9	0.118387	0.0589291
Fig. 6B	Leaf size	Mean (% of WT)	SD
	WT	100	10.9862
	org3-1	134.974	10.0095
	org3-2	124.383	9.6141
	ORG3ox1	74.8928	12.0057
	ORG3ox2	66.6841	8.66127
Fig. 6C	Leaf cell number	Percentage (of WT)	SD
	WT	100	11.6156
	org3-1	136.607	15.8928
	org3-2	122.32	9.45584
	ORG3ox1	82.9663	10.0991
	ORG3ox2	76.4965	9.6906
Fig. 6D	Leaf cell size	Percentage (of WT)	SD
	WT	100	18.2897
	org3-1	92.8094	19.7665
	org3-2	92.1251	15.6029
	ORG3ox1	105.153	22.0242
	ORG3ox2	108.706	18.4675
Fig. 7B	Leaf size	Percentage (of WT)	SD
	WT	100	10.8442
	grf9-2	126.124	11.1061
	org3-1	125.932	9.48971
	org3-1 grf9-2	129.959	14.3962
	GRF9ox1	87.0974	9.10095
	GRF9ox1 org3-1	125.985	8.99456
Fig. 7C	Cell number	Percentage (of WT)	SD
	WT	100	8.23368
	grf9-2	117.738	11.5463
	org3-1	122.897	15.309
	org3-1 grf9-2	119.451	13.2964
	GRF9ox1	91.8747	5.68357
	GRF9ox1 org3-1	114.342	14.9423
Fig. 7D	Cell size	Percentage (of WT)	SD
	WT	100	20.1847
	grf9-2	108.598	21.7262
	org3-1	113.037	20.5886
	org3-1 grf9-2	113.066	23.2596
	GRF9ox1	101.781	25.8027
	GRF9ox1 org3-1	109.113	24.2529
Suppl. Fig. 2A	GRF9 expresion in different tissues	GRF9 expression level (40-dCt)	SD
	Leaf primordia (< 3 mm)	31.6249	0.223652
	Young mature leaves (1-2 cm)	23.5592	0.879455
	Fully mature leaves (> 3 cm)	23.6078	1.18398
	Flower	31.0037	0.00460528
	Roots	27.8477	0.0711744
Suppl. Fig. 2B	GRF9 expression after hormone treatment	GRF9 expression level (40-dCt)	SD
	Control	32.9749	0.325291
	1 mM 2,4-D	33.0986	0.548629
	10 mM 2,4-D	32.1302	0.606005
	1 mM zeatin	32.0397	0.00758513
	10 mM zeatin	32.0463	1.21633
Suppl. Fig. 4C	Rosette area	grf9-2 (% of WT)	SE (grf9-2)	WT	SE (WT)	GRF9ox1 (% of WT)	SE (GRF9ox1)
	Short day	119	2.44949	100	1.63299	92	2.04124
	Equal day	105	3.53815	100	1.90516	88	2.17732
Suppl. Fig. 5B	Petal size	Mean (mm2)	SD
	WT	1.08176	0.0561818
	grf9-1	1.34821	0.126515
	grf9-2	1.29842	0.0865152
	GRF9ox1	0.911152	0.0877879
Suppl. Fig. 5C	Petal cell size	% of WT	SD
	WT	100	15.349
	grf9-1	96.0683	10.3658
	grf9-2	100.937	20.4201
	GRF9ox1	100.469	12.9585
Suppl. Fig. 7	AGI code	GRF9-IOE-3h (log2 FC)	GRF9-IOE-4h (log2 FC)	GRF9_IOE_1h (log2 FC)	GRF9_IOE_2h (log2 FC)	GRF9_IOE_5h (log2 FC)	GRF9ox1 (log2 FC)	GRF9ox2 (log2 FC)	grf9-1 (log2 FC)
	AT1G10585	1.79662	1.25364	-0.578679	1.55187	-0.148057	2.76256	2.72072	0.880856		n.a., not available
	AT1G73540	2.05319	1.34395	0.449946	0.441349	0.82006	3.84095	4.52706	0.130355		FC, fold change
	AT1G74010	2.37903	2.29338	0.693322	2.86169	-2.12049	1.09403	-1.00557	-1.18643
	AT2G22880	1.96069	2.19272	0.551177	1.45035	2.27125	1.54802	1.03016	-0.992611
	AT2G32190	1.10761	0.258666	1.06874	1.57977	2.9772	-2.0973	0.787078	-3.06601
	AT2G35980	0.303451	1.61815	1.07345	2.02862	-1.87416	8.07552	5.9963	-1.7719
	AT2G40750	1.79336	2.12634	0.965713	1.74995	2.74767	3.37405	0.312005	-0.753543
	AT2G45480	n.a.	n.a.	2.01465	3.03221	4.8032	8.20535	7.26087	-3.31954
	AT3G04000	1.12319	0.668398	0.726308	1.97928	1.89149	2.47675	3.62135	-1.76909
	AT3G13310	1.48634	1.32578	1.42891	2.32291	4.65356	-0.557009	2.27062	-4.30701
	AT3G22060	1.63059	1.6136	0.955213	2.89318	-0.414283	2.52153	6.17688	2.57706
	AT3G44260	1.79879	1.07259	0.179541	1.23832	2.69461	1.24772	3.16764	-2.23811
	AT3G46110	1.15681	1.46349	-0.226373	0.998916	0.690541	0.0827885	0.11032	n.a.
	AT3G49780	2.13042	1.03186	0.963311	1.64838	3.53632	1.63976	1.81279	-1.89754
	AT3G55470	1.05264	1.06855	1.07521	1.63986	-3.11608	4.23287	6.57617	1.82511
	AT3G56980	1.52651	1.71419	-0.216442	-0.483847	2.84088	5.02745	0.59945	-6.19791
	AT4G11280	2.05183	1.2462	0.43843	1.57599	4.71602	5.20847	4.1053	-1.41873
	AT4G12500	1.16633	1.08998	1.74244	2.00713	3.29198	2.77063	-0.835552	-3.0194
	AT4G25810	1.9384	1.01618	1.39312	2.3302	2.63076	7.21983	8.4114	-2.56383
	AT4G27652	1.67708	1.10238	0.881168	1.87184	2.91492	0.523259	2.37253	0.096362
	AT4G30290	1.6218	1.08524	0.932752	1.47475	-0.962169	5.50769	4.59422	-0.311345
	AT5G55050	1.67837	1.02335	0.266565	2.18615	3.36509	0.544711	-0.988053	-3.03142
	AT5G62280	1.17314	1.12368	1.12826	0.35371	-0.671277	4.50222	5.99595	-0.124121
Suppl. Fig. 8D	ORG3 expression in its transgenic lines	40-dCt	SD
	Col-0	27.3765	0.445489
	org3-1	24.4558	0.294354
	org3-2	23.1579	0.167874
	ORG3ox1	41.4033	0.483211
	ORG3ox2	39.5791	0.194531
Suppl. Fig. 8E	ORG3 and GRF9 expression in double mutant lines	GRF9 expression (40-dCt)	ORG3 expression (40-dCt)	SD (GRF9)	SD (ORG3)
	Col-0	25.2375	27.4931	0.0896004	0.318107
	GRF9ox1 org3-1(33)	31.6163	22.3915	0.426681	0.710105
	GRF9ox1 org3-1(34)	29.5164	23.0863	0.0876354	0.278512
	grf9-2 org3-1(3)	24.0173	25.5018	0.435683	0.21095
	grf9-2 org3-1(7)	24.0722	24.3437	0.0577081	0.141724
Suppl. Fig. 9B	Petal size	% of WT	SD
	WT	100	10.1792
	org3-1	125.15	15.2714
Suppl. Fig. 9C	Petal cell size	% of WT	SD
	WT	100	9.29034
	org3-1	104.865	7.52182

## Sheet: Data of Fig. 3A
Data underlying Figure 3A.
Genotypes and days after sowing	Cell numbers														Average	SD	t-test (transgenic vs. WT)	Significance level		Legend:
WT_D3	29	31	37	31	29	35	42								33.4286	4.82553				D3: 3 days after sowing
grf9-1_D3	44	35	46	45	42	45	40	33	36						40.6667	4.89898	0.0105325	**		D4: 4 days after sowing
grf9-2_D3	33	36	40	43	49	47	43	45	33	34	44	43			40.8333	5.55687	0.0093095	**		D5: 5 days after sowing
GRF9ox1_D3	40	43	25	27	25	37	37	29	36						33.2222	6.79665	0.946834	n.s.		D6: 6 days after sowing
GRF9ox2_D3	42	41	27	29	26	38	38	27	35						33.6667	6.44205	0.936282	n.s.		D8: 8 days after sowing
																				D12: 12 days after sowing
WT_D4	51	49	46	58	54	55	47	45	56	57	45	49	51	54	51.2143	4.50945				D14: 14 days after sowing
grf9-1_D4	69	69	77	77	70	75	69	73	63	67	60	68			69.75	5.18959	8.05915e-10	***		D20: 20 days after sowing
grf9-2_D4	68	70	76	78	71	76	68	72	64	66	67				70.5455	4.54673	2.51151e-10	***
GRF9ox1_D4	55	50	52	54	54	55	56	51	59	51	42	50	51		52.3077	4.09033	0.516462	n.s.		n = 6 - 14
GRF9ox2_D4	54	51	51	53	55	56	55	52	48	52	41	49	52		51.4615	3.90759	0.88063	n.s.
																				*	p ≤ 0.05	Student´s t-test
WT_D5	73	80	77	82	75	82	82	77	80						78.6667	3.31662				**	p ≤ 0.01	Student´s t-test
grf9-1_D5	89	92	79	80	89	86	88	88							86.375	4.56501	0.00111879	***		***	p ≤ 0.001	Student´s t-test
grf9-2_D5	94	89	87	93	90	94	96	84	95						91.3333	4.06202	1.95315e-06	***		n.s.	not significant	Student´s t-test
GRF9ox1_D5	70	71	72	75	76	77	72	70							72.875	2.74838	0.00145252	***
GRF9ox2_D5	72	73	80	73	74	70	78	74	68						73.5556	3.67801	0.00693709	**
WT_D6	92	83	89	85	82	85	98	96	90	94	96	95	95	93	90.9286	5.31275
grf9-1_D6	91	95	98	86	99	99	103	96	98	91	95				95.5455	4.74054	0.0336494	*
grf9-2_D6	104	108	98	108	100	107	106	100	103	103	105	110	104		104.308	3.54459	5.46755e-08	***
GRF9ox1_D6	75	79	68	68	88	87	85	89	88	80	78	85	87	85	81.5714	7.1545	0.000562692	***
GRF9ox2_D6	80	85	83	76	87	87	77	81	81	88					82.5	4.22295	0.000410602	***
WT_D8	98	99	102	102	105	108	102	100	104	104	102				102.364	2.83805
grf9-1_D8	120	111	115	101	110	115	109	110	106	109	115	118			111.583	5.29937	4.42456e-05	***
grf9-2_D8	113	114	120	115	122	104	114	115	112						114.333	5.07445	2.91706e-06	***
GRF9ox1_D8	91	80	88	86	99	90	95	96	98	91	95				91.7273	5.65846	1.87032e-05	***
GRF9ox2_D8	95	86	93	90	83	96	94	91							91	4.53557	3.53314e-06	***
WT_D10	110	109	114	111	107	106	107	105	109						108.667	2.78388
grf9-1_D10	117	120	119	117	113	118	111	123	121						117.667	3.77492	2.94684e-05	***
grf9-2_D10	115	128	119	134	126	133	125	136							127	7.36788	2.94684e-05	***
GRF9ox1_D10	102	100	95	92	96	94	100	92	95						96.2222	3.63242	4.3015e-07	***
GRF9ox2_D10	106	91	99	97	99	96	99	111							99.75	6.15862	0.00134452	***
WT_D12	112	109	110	108	114	112	111	107							110.375	2.32609
grf9-1_D12	124	112	129	122	130	112	108	129							120.75	8.86002	0.00637604	**
grf9-2_D12	127	120	125	125	129	118	128	119	127						124.222	4.14662	5.19306e-07	***
GRF9ox1_D12	98	105	102	99	102	95	106								101	3.91578	6.92565e-05	***
GRF9ox2_D12	103	105	107	95	89	102	109	92							100.25	7.34361	0.00229568	**
WT_D14	112	117	117	110	104	112									112	4.85798
grf9-1_D14	118	121	124	120	114	124									120.167	3.81663	0.00889935	**
grf9-2_D14	117	127	110	115	120	136	135	120							122.5	9.36559	0.0284675	*
GRF9ox1_D14	103	97	106	89	101	101									99.5	5.92453	0.00253309	**
GRF9ox2_D14	98	106	95	101	93	90	94								96.7143	5.40723	0.000244917	***
WT_D20	114	110	112	110	116	112	111	108							111.625	2.50357
grf9-1_D20	126	114	125	124	128	120	105	129							121.375	8.17553	0.00610548	**
grf9-2_D20	128	120	124	126	130	117	129	118	126						124.222	4.81606	8.02795e-06	***
GRF9ox1_D20	99	104	103	100	101	94	107								101.143	4.14039	4.24475e-05	***
GRF9ox2_D20	105	103	105	95	92	104	105	92							100.125	6.01041	0.000196072	***

## Sheet: Data of Fig. 3B
		WT	grf9-1	grf9-2	GRF9ox1	GRF9ox2		WT	grf9-1	grf9-2	GRF9ox1	GRF9ox2
	Days after germination							SD	SD	SD	SD	SD
D3	3	33.4286	40.6667	40.8333	33.2222	33.6667		4.82553	4.89898	5.55687	6.79665	6.44205		Data to the left are replotted from the data shown in sheet "Data of Fig. 3A".
D4	4	51.2143	69.75	70.5455	52.3077	51.4615		4.50945	5.18959	4.54673	4.09033	3.90759
D5	5	78.6667	86.375	91.3333	72.875	73.5556		2.72226	4.56501	4.06202	2.74838	3.67801
D6	6	90.9286	95.5455	104.308	81.5714	82.5		5.31275	4.74054	3.54459	7.1545	4.22295
D8	8	102.364	111.583	114.333	91.7273	91		2.83805	5.29937	5.07445	5.65846	4.53557
D10	10	108.667	117.667	127	96.2222	99.75		2.78388	3.77492	7.36788	3.63242	6.15862
D12	12	110.375	120.75	124.222	101	100.25		2.32609	8.86002	4.14662	3.91578	7.34361
D14	14	112	120.167	122.5	99.5	96.7143		4.85798	3.81663	9.36559	5.92453	5.40723
D20	20	111.625	121.375	124.222	101.143	100.125		2.50357	8.17553	4.81606	4.14039	6.01041
		WT	grf9-1	grf9-2	GRF9ox1	GRF9ox2
D4-D3		17.7857	29.0833	29.7121	19.0855	17.7949
D5-D3		45.2381	45.7083	50.5	39.6528	39.8889
D6-D3		57.5	54.8788	63.4744	48.3492	48.8333
D8-D3		68.9351	70.9167	73.5	58.5051	57.3333
D10-D3		75.2381	77	86.1667	63	66.0833
D12-D3		76.9464	80.0833	83.3889	67.7778	66.5833
D14-D3		78.5714	79.5	81.6667	66.2778	63.0476
D20-D3		78.1964	80.7083	83.3889	67.9206	66.4583
D10-D5		30	31.2917	35.6667	23.3472	26.1944
